# Supplementary material for: Exploring doctors’ perspectives on generative-AI and diagnostic-decision-support systems
Source: BMJ Health Care Inform. 2025 Jul 23;32(1):e101371. doi: 10.1136/bmjhci-2024-101371 (PMC12306348; doi:10.1136/bmjhci-2024-101371)
Supplement: online supplemental file 3 [file bmjhci-32-1-s003.xlsx]

## Sheet: AI_use
		Unweighted							Weighted
Dependent ->		Used any AI		use gen AI		Used DDSS AI			Used any AI		use gen AI		Used DDSS AI
predictors		Estimate	p_value	Estimate.1	p_value1	Estimate.2	p_value2		Estimate	p_value	Estimate.1	p_value1	Estimate.2	p_value2
	(Intercept)	-1.1243	0.0051 **	-1.8086	7e-04 **	-1.8906	5e-04 **		-0.764	0.0838 ~	-1.8909	0.0016 **	-1.9979	4e-04 **
Age, Base group: under 40	40-49	-0.3249	0.1318	-0.5428	0.0669 ~	-0.4153	0.171		-0.3898	0.1718	-0.5467	0.0699 ~	-0.3407	0.3665
	50+	0.423	0.0795 ~	-0.8472	0.0037 **	-0.4255	0.1492		-0.6598	0.0131 *	-0.7375	0.0124 *	-0.3513	0.3081
Gende, base: Female	Male	0.3416	0.055 ~	0.5915	0.0106 *	-0.0652	0.7632		0.3293	0.097 ~	0.6736	0.0108 *	-0.057	0.8111
PMQ, base: EEA	IMG	0.1866	0.5104	0.0237	0.9469	0.6621	0.0853 ~		0.334	0.2815	0.0976	0.8126	0.7289	0.0573 ~
	UK	-0.203	0.4454	-0.0415	0.9016	0.3321	0.3594		-0.0188	0.947	-0.1071	0.773	0.6552	0.0739 ~
medical area aggregated, base: Anaesthetics and Intensive Care Medicine	Emergency Medicine	0.5972	0.1376	0.4434	0.396	0.8223	0.0924 ~		0.3371	0.4461	0.4676	0.411	0.4284	0.4284
	General Practice	0.1657	0.5957	0.2881	0.4779	0.2576	0.5182		-0.0351	0.9207	0.2261	0.611	0.0032	0.9945
	Medicine	0.7064	0.0223 *	0.7147	0.0722 ~	0.606	0.1281		0.5721	0.1019	0.6445	0.1512	0.4268	0.3383
	Paediatrics	0.5297	0.2183	0.8435	0.1124	0.282	0.6174		0.3747	0.4251	0.9078	0.111	0.1308	0.8359
	Psychiatry	-0.5342	0.2485	0.0307	0.9557	-15.4232	0.9757		-0.7512	0.1295	-0.0511	0.9303	-15.6768	0 **
	Radiology	1.0422	0.0109 *	-0.1617	0.7975	1.5106	0.0014 **		1.0353	0.0263 *	0.1875	0.7955	1.451	0.0063 **
	Surgery	0.5952	0.0655 ~	0.7054	0.086 ~	0.5893	0.1551		0.3588	0.3169	0.5432	0.242	0.3411	0.4473
Registration status	Trainee	-1.0775	1e-04 **	-1.0133	0.0035 **	-0.797	0.0204 *		-1.0679	0.001 **	-1.0461	0.0025 **	-0.735	0.0823 ~
	LED_SAS	-0.7245	0.0039 **	-0.4683	0.1283	-0.6867	0.0309 *		-0.5536	0.0449 *	-0.3314	0.3048	-0.477	0.1783
Interpretation ->		Medicine and Radiology use more AI - Trainee and LED_SAS use less		50+ use less gen_AI, men use more, Surgry use less		Radiology use more DDSS AI, Trainee and LED_SAS use less			Radiology use more AI - 50+, Trainee and LED_SAS use less		50+ use less gen_AI, men use more, Surgry use less		Radiology use more DDSS AI
		significant codes: < 0.01 **, < 0.05 *, < 0.1 ~

## Sheet: Optimism
significant codes: < 0.01 **, < 0.05 *, < 0.1 ~		Unweighted			Weighted
Predictors		coef aiuse_optimism	p_value aiuse_optimism		coef aiuse_optimism	p_value aiuse_optimism
Age, Base group: under 40	40-49	0.1862	0.35		0.1999	0.3587
	50+	0.1466	0.4532		0.1883	0.381
Gende, base: Female	Male	0.6315	0 **		0.6964	0 **
PMQ, base: EEA	IMG	-0.0702	0.7653		-0.1051	0.6794
	UK	-0.5278	0.0162 *		-0.5085	0.0397 *
medical area aggregated, base: Anaesthetics and Intensive Care Medicine	Emergency Medicine	0.1672	0.5992		0.0435	0.8954
	General Practice	0.6523	0.006 **		0.5671	0.0247 *
	Medicine	0.3615	0.1298		0.1558	0.5438
	Paediatrics	0.6275	0.0659 ~		0.5468	0.1698
	Psychiatry	0.4184	0.1762		0.4277	0.2659
	Radiology	1.2326	5e-04 **		1.4494	1e-04 **
	Surgery	0.7191	0.0049 **		0.6004	0.0277 *
Registration status	Trainee	-0.0094	0.9665		0.0622	0.8024
	LED_SAS	-0.003	0.988		0.0659	0.7674
AI use	used_any_aiYes	0.5892	1e-04 **		0.5576	5e-04 **
Answer group	Very pessimistic|Somewhat pessimistic	-2.084	0 **		-2.1751	0 **
	Somewhat pessimistic|Neutral	-0.4272	0.2155		-0.4341	0.2478
	Neutral|Somewhat optimistic	0.5952	0.0839 ~		0.5994	0.1119
	Somewhat optimistic|Very optimistic	2.7277	0 **		2.8139	0 **
Interpretation		Men are more optimistic, PMQ_UK are less optimistic, GP, Radiology and Surgery are more optimistic . Those using AI are more optimistic			Men are more optimistic, PMQ_UK are less optimistic, GP, Radiology and Surgery are more optimistic . Those using AI are more optimistic
Glossary		How optimistic or pessimistic are you about the integration of AI systems in healthcare/clinical practice	aiuse_optimism_aggregated

## Sheet: Perception
significant codes: < 0.01 **, < 0.05 *, < 0.1 ~		Unweighted													Weighted
		aiuse_perception_1		aiuse_perception_2		aiuse_perception_3		aiuse_perception_4		aiuse_perception_5		aiuse_perception_6			aiuse_perception_1		aiuse_perception_2		aiuse_perception_3		aiuse_perception_4		aiuse_perception_5		aiuse_perception_6
Predictors		coef aiuse_perception_1	p_value aiuse_perception_1	coef aiuse_perception_2	p_value aiuse_perception_2	coef aiuse_perception_3	p_value aiuse_perception_3	coef aiuse_perception_4	p_value aiuse_perception_4	coef aiuse_perception_5	p_value aiuse_perception_5	coef aiuse_perception_6	p_value aiuse_perception_6		coef aiuse_perception_1	p_value aiuse_perception_1	coef aiuse_perception_2	p_value aiuse_perception_2	coef aiuse_perception_3	p_value aiuse_perception_3	coef aiuse_perception_4	p_value aiuse_perception_4	coef aiuse_perception_5	p_value aiuse_perception_5	coef aiuse_perception_6	p_value aiuse_perception_6
Age, Base group: under 40	40-49	0.4027	0.0636 ~	0.5012	0.0124 *	-0.0629	0.7487	-0.0773	0.6966	-0.0677	0.7317	0.1568	0.4302		0.2771	0.2496	0.4131	0.0682 ~	0.0682	0.7292	0.0411	0.8343	-0.0693	0.7361	0.1479	0.4818
	50+	0.528	0.0138 *	0.7536	1e-04 **	-0.1038	0.5914	-0.1399	0.4746	-0.1168	0.5465	0.0525	0.7864		0.4136	0.0708 ~	0.645	0.0018 **	0.0469	0.8102	-0.1184	0.5614	-0.1772	0.394	0.0319	0.8788
Gende, base: Female	genderMale	-0.3319	0.0283 *	-0.3711	0.0086 **	0.5113	3e-04 **	-0.3323	0.019 *	-0.2878	0.0389 *	-0.2992	0.0317 *		-0.4184	0.0071 **	-0.3161	0.0368 *	0.5388	3e-04 **	-0.3953	0.0089 **	-0.3565	0.0156 *	-0.3116	0.0369 *
PMQ, base: EEA	pmqIMG	0.1166	0.6465	0.466	0.0515 ~	-0.0048	0.9836	-0.1074	0.6423	0.2616	0.2499	0.2041	0.3682		0.0751	0.7843	0.2958	0.2804	-0.0946	0.7189	-0.0671	0.7794	0.2825	0.2216	0.2311	0.3424
	pmqUK	-0.2411	0.3073	0.2337	0.2907	-0.639	0.0037 **	-0.327	0.125	0.2738	0.1948	0.093	0.6576		-0.407	0.1305	0.219	0.4006	-0.576	0.0272 *	-0.3458	0.1053	0.2544	0.2453	0.0901	0.6884
medical area aggregated, base: Anaesthetics and Intensive Care Medicine	Emergency Medicine	0.2452	0.5056	-0.0693	0.8336	0.6474	0.0419 *	0.2722	0.3986	0.4028	0.2116	0.9206	0.0039 **		0.1961	0.6682	0.0879	0.8175	0.8783	0.0184 *	0.3606	0.2666	0.5658	0.118	0.9774	0.0041 **
	General Practice	-0.2056	0.59	0.2818	0.4258	0.4239	0.2384	-0.0668	0.8527	-0.4606	0.1931	-0.0968	0.7786		-0.1984	0.6236	0.4944	0.1836	0.5205	0.1736	-0.1219	0.7427	-0.4787	0.1815	-0.2787	0.3938
	Medicine	-0.0885	0.7401	0.1522	0.5223	0.5433	0.0253 *	0.0898	0.7149	0.2507	0.3127	0.282	0.2371		-0.1172	0.7133	0.2806	0.2963	0.5881	0.0405 *	0.1987	0.4645	0.4117	0.1655	0.4277	0.0891 ~
	Paediatrics	-0.3423	0.3453	-0.2661	0.4233	0.4582	0.1649	-0.3585	0.2955	0.1138	0.7378	-0.2927	0.3838		-0.3864	0.3958	0.0184	0.96	0.415	0.2442	-0.2182	0.5675	0.232	0.5717	-0.1546	0.6912
	Psychiatry	-0.2505	0.4742	0.2386	0.4311	0.8457	0.0078 **	-0.4205	0.1841	-0.3858	0.2256	-0.1433	0.6431		-0.3604	0.3908	0.4116	0.2227	0.9263	0.0171 *	-0.5323	0.1465	-0.46	0.2585	-0.2079	0.6056
	Radiology	-0.0927	0.7947	0.2794	0.4305	0.7991	0.0169 *	0.5239	0.1395	0.3839	0.2614	0.4375	0.1939		-0.1828	0.6324	0.4356	0.3211	0.914	0.0039 **	0.4367	0.2748	0.3887	0.2762	0.2973	0.3782
	Surgery	0.2655	0.3488	-0.1266	0.6189	0.302	0.2388	-0.1523	0.5537	0.166	0.5203	0.1488	0.5558		0.2514	0.4557	0.0013	0.9963	0.3713	0.219	-0.0539	0.8443	0.2749	0.3525	0.1953	0.4728
Registration status, GPs as base group	LED and SAS	-0.0924	0.8123	0.4588	0.2108	-0.0721	0.8442	-0.0105	0.977	-0.818	0.0224 *	0.1145	0.7474		-0.2193	0.5065	0.4253	0.2449	0.3145	0.3782	-0.0869	0.8055	-0.9082	0.0072 **	-0.1214	0.7377
	Specialist	-0.4063	0.2629	-0.1189	0.731	-0.3506	0.313	-0.7593	0.0299 *	-1.4878	0 **	-0.4628	0.1655		-0.4582	0.1605	-0.0668	0.8429	-0.1694	0.6148	-0.915	0.0089 **	-1.5754	0 **	-0.6497	0.0401 *
	Trainee	-0.1318	0.7034	0.3803	0.2496	-0.2131	0.524	-0.092	0.7819	-0.9631	0.003 **	-0.0785	0.8071		-0.297	0.3087	0.2978	0.3675	0.0785	0.8148	-0.17	0.6091	-1.0504	4e-04 **	-0.2021	0.5261
AI use	used_any_aiYes	0.2048	0.1988	-0.1106	0.4599	0.5167	5e-04 **	-0.1975	0.1844	-0.3678	0.0132 *	-0.3094	0.0372 *		0.2369	0.1923	-0.0331	0.8554	0.4729	0.0019 **	-0.1746	0.2533	-0.3912	0.0162 *	-0.2703	0.1093
Answer group	Strongly disagree|Disagree	-2.3318	0 **	-0.8326	0.0716 ~	-2.2406	0 **	-1.7464	2e-04 **	-2.5556	0 **	-1.6779	2e-04 **		-2.6909	0 **	-0.7565	0.1203	-2.0007	1e-04 **	-1.8781	1e-04 **	-2.734	0 **	-1.9044	0 **
	Disagree|Neither agree nor disagree	-0.3896	0.4317	0.8596	0.0626 ~	-0.4364	0.3463	0.0476	0.9174	-0.817	0.0717 ~	0.0151	0.973		-0.7565	0.1237	0.96	0.0486 *	0.0065	0.99	0.0289	0.95	-0.8942	0.051 ~	-0.1069	0.8137
	Neither agree nor disagree|Agree	1.524	0.0023 **	2.5454	0 **	0.6011	0.1948	1.1003	0.0175 *	0.1255	0.7815	0.9299	0.0375 *		1.3114	0.0082 **	2.5718	0 **	0.9952	0.0548 ~	1.0918	0.0186 *	0.0799	0.8617	0.7689	0.0906 ~
	Agree|Strongly agree	3.1866	0 **	5.1596	0 **	2.9593	0 **	2.7635	0 **	2.1304	0 **	2.6012	0 **		3.0697	0 **	5.526	0 **	3.2891	0 **	2.7156	0 **	2.0044	0 **	2.4213	0 **
Interpretation		older ages aggree more, Men agree less		Older ages aggree more, Men agree less		Men agree more, Emergency medicine, medicine, psychiatry and Radiology agree more, those using AI agree more, PMQ_UK agree less		Men and specialists agree less		Men agree less, specialists and Trainees agree less compared to GPs, those using AI agree less		Men agree less, Emergency medicine agree more, those using AI agree less			Men agree less		Older ages aggree more, Men agree less		Men agree more, Emergency medicine, medicine, psychiatry and Radiology agree more, those using AI agree more, PMQ_UK agree less		Men and specialists agree less		Men agree less, specialists and Trainees agree less compared to GPs, those using AI agree less		Men agree less, Emergency medicine agree more, specialists agree less
Glossary		AI is being deployed before it is ready in my area of practice		Opportunities for AI in healthcare are being fully explored		I understand the risks of AI in healthcare in my area of practice		Advances in AI are making me worried about my job security		Advances in AI are likely to erode my professional autonomy		Advances in AI are likely to limit training or learning opportunities			AI is being deployed before it is ready in my area of practice		Opportunities for AI in healthcare are being fully explored		I understand the risks of AI in healthcare in my area of practice		Advances in AI are making me worried about my job security		Advances in AI are likely to erode my professional autonomy		Advances in AI are likely to limit training or learning opportunities
Takeaways		Those trained in the UK report less understanding of risks of AI in the healthcare, Specialists are less worried about their job security, professional autonomy and training opportunities compared to others (e.g. GPs), Men have a more positive viewpoint for all questions. Those using AI report that they understand risks more while they have less worries about their professional autonomy and train…

## Sheet: Responsibility
		Unweighted							Weighted
		I would feel confident to ignore the recommendations of an AI system within my area of practice		I understand who is responsible if a decision is made incorrectly involving an AI system		I have had sufficient training to understand my professional responsibilities when using AI systems			I would feel confident to ignore the recommendations of an AI system within my area of practice		I understand who is responsible if a decision is made incorrectly involving an AI system		I have had sufficient training to understand my professional responsibilities when using AI systems
Predictors		coef aiuse_impact_1	p_value aiuse_impact_1	coef aiuse_impact_2	p_value aiuse_impact_2	coef aiuse_impact_3	p_value aiuse_impact_3		coef aiuse_impact_1	p_value aiuse_impact_1	coef aiuse_impact_2	p_value aiuse_impact_2	coef aiuse_impact_3	p_value aiuse_impact_3
Age, Base group: under 40	40-49	-0.2095	0.3005	-0.1223	0.5271	0.022	0.9159		-0.3627	0.1163	-0.1598	0.4288	-0.2677	0.2234
	50+	-0.2033	0.3055	0.2463	0.1997	0.4968	0.0148 *		-0.2933	0.1667	0.2184	0.2731	0.3106	0.1382
Gende, base: Female	Male	0.5563	1e-04 **	0.4704	9e-04 **	0.2622	0.0729 ~		0.4945	0.0015 **	0.4636	0.0021 **	0.26	0.0969 ~
PMQ, base: EEA	IMG	-0.4342	0.0594 ~	0.1898	0.412	0.0494	0.8379		-0.367	0.1381	0.2236	0.4381	-0.0665	0.8158
	UK	0.2629	0.2221	-0.906	0 **	-0.8035	4e-04 **		0.1838	0.4449	-0.9208	8e-04 **	-0.9615	4e-04 **
medical area aggregated, base: Anaesthetics and Intensive Care Medicine	Emergency Medicine	-0.4856	0.14	-0.2366	0.4638	0.5862	0.0829 ~		-0.5912	0.1286	-0.18	0.6505	0.4119	0.2783
	General Practice	0.1094	0.6631	0.2258	0.3553	0.434	0.0907 ~		0.055	0.8596	0.2649	0.3447	0.5024	0.0907 ~
	Medicine	0.1739	0.4922	-0.0471	0.8465	0.6727	0.0095 **		0.1131	0.7254	-0.1161	0.6784	0.5664	0.0678 ~
	Paediatrics	-0.4495	0.1979	0.1523	0.6481	0.4655	0.1892		-0.1538	0.7387	0.1091	0.7756	0.4055	0.3315
	Psychiatry	0.2752	0.3931	-0.2305	0.4615	0.4276	0.1881		0.4395	0.2667	-0.2846	0.4528	0.6411	0.068 ~
	Radiology	0.0228	0.9484	-0.3018	0.395	0.5796	0.1097		0.0208	0.9607	-0.356	0.4207	0.6224	0.1537
	Surgery	-0.0835	0.7509	-0.378	0.1433	0.2122	0.4332		-0.0957	0.7656	-0.3334	0.2644	0.146	0.649
Registration status	Trainee	-0.2746	0.2212	-0.0509	0.8164	0.0872	0.7089		-0.3745	0.148	-0.1167	0.6254	-0.1545	0.5154
	LED_SAS	-0.5058	0.0147 *	-0.0193	0.9231	0.1428	0.501		-0.7461	0.0019 **	-0.1024	0.631	0.0339	0.8822
AI use	used_any_aiYes	0.2976	0.0487 *	0.383	0.0097 **	0.7341	0 **		0.3255	0.0514 ~	0.3174	0.0457 *	0.7597	0 **
Answer group	Strongly disagree|Disagree	-3.7719	0 **	-1.6474	0 **	0.1148	0.7521		-3.9498	0 **	-1.752	0 **	-0.2356	0.5898
	Disagree|Neither agree nor disagree	-1.3372	2e-04 **	0.0035	0.9919	1.7121	0 **		-1.5583	2e-04 **	-0.0425	0.9207	1.4172	0.0014 **
	Neither agree nor disagree|Agree	-0.1595	0.6485	0.7778	0.0254 *	2.6246	0 **		-0.376	0.3584	0.7084	0.0968 ~	2.3703	0 **
	Agree|Strongly agree	2.2036	0 **	2.4407	0 **	4.124	0 **		2.0179	0 **	2.4153	0 **	3.9091	0 **
Interpretation		Men aggree more, LED_SAS agree less- those using AI agree more		Men aggree more, PMQ_UK agree less. Those using AI agree more		50+ aggree more, PMQ_UK agree less, Medicine agree more. Those using AI agree more			Men aggree more, LED_SAS agree less		Men aggree more, PMQ_UK agree less. Those using AI agree more		PMQ_UK agree less, Those using AI agree more
Takeaways		Those using AI report that they understand their professional responsibilities more, Men report more understanding compared to women, PMQ_UK report less understanding, Medicine report more training for understanding their resposnsibilities when using AI

## Sheet: Understanding
		Unweighted																	Weighted
significant codes: < 0.01 **, < 0.05 *, < 0.1 ~		confidence		clear_outputs		Training		Decision_making		Productivity		consulted		concerns		explain			confidence		clear_outputs		Training		Decision_making		Productivity		consulted		concerns		explain
		coef ai_use_confidence	p_value ai_use_confidence	coef ai_use_clear_outputs	p_value ai_use_clear_outputs	coef ai_use_training	p_value ai_use_training	coef ai_use_decision_making	p_value ai_use_decision_making	coef ai_use_productivity	p_value ai_use_productivity	coef ai_use_consulted	p_value ai_use_consulted	coef ai_use_concerns	p_value ai_use_concerns	coef ai_use_explain	p_value ai_use_explain		coef ai_use_confidence	p_value ai_use_confidence	coef ai_use_clear_outputs	p_value ai_use_clear_outputs	coef ai_use_training	p_value ai_use_training	coef ai_use_decision_making	p_value ai_use_decision_making	coef ai_use_productivity	p_value ai_use_productivity	coef ai_use_consulted	p_value ai_use_consulted	coef ai_use_concerns	p_value ai_use_concerns	coef ai_use_explain	p_value ai_use_explain
Age, Base group: under 40	40-49	0.6013	0.0834 ~	0.3437	0.3534	1.0467	0.0028 **	0.4211	0.2379	0.0823	0.811	0.1968	0.6108	0.4665	0.1935	0.4747	0.2076		-0.9088	0.0152 *	-0.5617	0.098 ~	-0.0774	0.8558	0.011	0.9823	0.1363	0.7416	0.7982	0.0895 ~	0.2036	0.5789	0.2809	0.5053
	50+	0.7215	0.0645 ~	0.6139	0.116	-0.0946	0.8052	0.3843	0.3258	0.0472	0.8987	-0.5557	0.1776	-0.2033	0.5784	-0.03	0.9404		-0.0999	0.8016	-0.0933	0.8413	1.2523	0.0041 **	0.4007	0.4454	0.2009	0.6278	1.037	0.0307 *	0.776	0.0866 ~	0.8518	0.059 ~
Gende, base: Female	Male	0.2534	0.3692	-0.1862	0.5335	0.1741	0.5402	0.0491	0.8673	0.4474	0.1119	0.0701	0.8259	0.5519	0.0553 ~	0.5389	0.0679 ~		0.5481	0.0476 *	-0.1676	0.5748	0.3571	0.2475	0.0934	0.7794	0.5955	0.0487 *	0.1911	0.607	0.6466	0.0358 *	0.7151	0.0146 *
PMQ, base: EEA	IMG	-0.2464	0.5704	0.039	0.9314	0.2001	0.6417	0.7506	0.088 ~	0.4528	0.2821	1.2429	0.0113 *	-0.0808	0.847	-0.1142	0.8035		-0.2203	0.6164	0.1526	0.723	0.3131	0.4909	0.7208	0.0953 ~	0.5063	0.2438	1.1741	0.0268 *	-0.043	0.9164	-0.2683	0.6035
	UK	-0.2974	0.4772	-0.1432	0.7418	0.3977	0.3359	-0.37	0.3782	-0.9879	0.0148 *	0.9079	0.0526 ~	-0.0146	0.9712	0.1664	0.7045		-0.3209	0.4763	-0.1822	0.666	0.4312	0.3461	-0.368	0.3754	-0.8692	0.0451 *	0.9309	0.0793 ~	-0.0065	0.9879	-0.0307	0.9536
medical area aggregated, base: Anaesthetics and Intensive Care Medicine	Emergency Medicine	0.6852	0.2749	1.5561	0.0155 *	1.1872	0.0566 ~	0.0936	0.883	0.8963	0.1622	0.1627	0.8107	-0.2086	0.7472	0.1026	0.8792		0.6283	0.3309	1.2164	0.0127 *	1.1451	0.0335 *	-0.3311	0.6355	0.7586	0.2716	-0.3531	0.6262	-0.6965	0.323	-0.3644	0.6557
	General Practice	0.6081	0.2265	0.6936	0.1832	0.2518	0.6112	0.829	0.1172	1.0705	0.0371 *	0.4602	0.4317	0.0131	0.9804	0.3085	0.5574		0.6355	0.1962	0.4443	0.2889	0.1265	0.7895	0.5698	0.4104	1.115	0.0471 *	0.0438	0.9528	-0.2953	0.6059	0.0872	0.8837
	Medicine	0.5476	0.2694	0.778	0.1286	0.4812	0.3296	0.4707	0.3611	0.5688	0.2506	0.4046	0.4777	0.0775	0.8858	0.251	0.6379		0.6133	0.2113	0.6681	0.1423	0.3048	0.5353	0.2872	0.6587	0.7521	0.1292	-0.036	0.9592	-0.1988	0.7432	0.233	0.7102
	Paediatrics	-0.0813	0.9078	0.7219	0.3255	0.0906	0.899	0.739	0.2729	1.0923	0.1163	-0.0163	0.9821	-0.2508	0.7198	-0.4751	0.5239		0.0732	0.9209	0.4994	0.5101	0.3842	0.6456	0.4426	0.5385	1.286	0.0837 ~	-0.4062	0.5785	-0.446	0.4797	-0.802	0.3747
	Psychiatry	0.3772	0.6631	0.211	0.807	0.4732	0.5831	-0.1337	0.8825	0.4448	0.5871	-0.3149	0.7839	-0.2533	0.7905	1.5515	0.13		0.4803	0.6658	-0.225	0.8215	0.248	0.8131	-0.7292	0.4266	0.3273	0.75	-1.2999	0.4331	-0.983	0.4399	0.6849	0.6736
	Radiology	0.5468	0.3831	1.2447	0.0563 ~	0.6226	0.3082	-0.0566	0.9273	0.943	0.1298	0.7026	0.2916	-0.03	0.9632	0.751	0.2403		0.6776	0.2894	0.9166	0.1157	0.6033	0.2851	-0.3204	0.6482	1.2417	0.0883 ~	0.2607	0.735	-0.0492	0.9508	0.6606	0.3779
	Surgery	0.6292	0.2168	0.4245	0.4207	0.014	0.9778	0.6771	0.2039	0.3914	0.4548	0.1628	0.7773	0.0713	0.8972	1.1046	0.0501 ~		0.8102	0.1185	0.3714	0.4386	0.0157	0.9752	0.6199	0.3216	0.4639	0.4006	0.0194	0.9773	-0.0608	0.92	1.1115	0.1101
Registration status	Trainee	-0.6795	0.1435	-1.1165	0.0182 *	-0.6091	0.1881	-1.1811	0.0121 *	-0.3373	0.4294	-0.753	0.1436	-0.4809	0.2721	-0.5707	0.2144		-0.8726	0.0596 ~	-1.0121	0.0311 *	-0.7626	0.1299	-0.7099	0.2373	-0.202	0.6136	-0.4562	0.4648	-0.3567	0.4031	-0.2899	0.5057
	LED_SAS	-0.0381	0.9257	-0.5274	0.2082	-0.0472	0.9075	-0.6142	0.1202	-0.1007	0.792	0.1086	0.7922	0.0414	0.9152	-0.464	0.2805		-0.2083	0.6126	-0.4169	0.2814	-0.0822	0.8462	-0.3023	0.4666	0.1526	0.697	0.378	0.3848	0.2165	0.5932	-0.2422	0.6064
Most frequent system use- base group: DDSS and other types	generetaive_users	-0.8836	0.0013 **	-0.0564	0.8413	-1.6468	0 **	-1.4355	0 **	0.7259	0.0068 **	-0.0821	0.7938	-1.0294	3e-04 **	-1.1906	1e-04 **		-0.9742	7e-04 **	-0.0721	0.8061	-1.6564	0 **	-1.3984	2e-04 **	0.7076	0.015 *	-0.1492	0.6072	-1.1435	4e-04 **	-1.0016	0.0021 **
Answer group	Strongly disagree|Disagree	-3.7626	0 **	-3.4032	0 **	-2.0242	0.002 **	-3.0029	0 **	-1.9738	0.0024 **	-0.0224	0.9749	-1.9131	0.0039 **	-3.0225	0 **		-4.5696	0 **	-4.1702	0 **	-1.9594	0.0045 **	-3.1217	9e-04 **	-1.5978	0.046 *	0.4336	0.6464	-1.8638	0.0172 *	-2.9913	0.0023 **
	Disagree|Neither agree nor disagree	-2.3693	4e-04 **	-1.9461	0.0041 **	-0.8142	0.2035	-1.6439	0.0139 *	-0.8351	0.1822	1.1587	0.1077	-0.5564	0.386	-1.8493	0.0077 **		-3.1617	0 **	-2.7046	1e-04 **	-0.6545	0.3355	-1.8471	0.0325 *	-0.5188	0.4791	1.7596	0.0714 ~	-0.4287	0.5498	-1.7426	0.0443 *
	Neither agree nor disagree|Agree	-0.7129	0.2606	-1.0938	0.0957 ~	0.6189	0.33	0.1569	0.8111	0.6443	0.3015	2.1195	0.0039 **	0.3056	0.6314	-0.4353	0.517		-1.4115	0.0338 *	-1.8483	0.0044 **	0.8221	0.2053	0.0033	0.9968	1.1387	0.1186	2.6873	0.0079 **	0.4126	0.5577	-0.1933	0.8189
	Agree|Strongly agree	1.5104	0.0188 *	2.0561	0.0021 **	2.7385	0 **	2.2969	7e-04 **	2.5363	1e-04 **	3.2243	0 **	2.1543	0.0012 **	2.1912	0.0014 **		1.0484	0.1073	1.5444	0.016 *	3.0594	0 **	2.1556	0.0075 **	3.0075	1e-04 **	3.8374	2e-04 **	2.4061	5e-04 **	2.4422	0.0037 **
Interpretation		Generative users aggree less		Emergency medicine agree more, Trainees agree less		40-49 agree more, generative users agree less		Trainees agree less, generative users agree less		PMQ_UK agree less,, GPs agree more, generative users agree more		PMQ_IMG agree more		generative users agree less		generative users agree less			Generative users aggree less, 40-49 agree less, Men agree more		Emergency medicine agree more, Trainees agree less		Emergency Medicine and 50+ agree more, generative users agree less		generative users agree less		Men agree more, PMQ_UK agree less, GPs agree more, generative users agree more		PMQ_IMG and 50+ agree more		Men agree more, generative users agree less		generative users agree less, Men agree more
Glossary		I feel confident using the system		The outputs of the system are clear and understandable		I have received sufficient training on the system		The system improves my clinical decision making		The system has increased my productivity		I was consulted during the deployment or integration of the AI system		I understand how to raise any concerns I have about the system		If appropriate, I could explain the outputs of the system to patients
Main Takeaways		Generative users are less confident in using AI, they report less training and decision making and also less understanding of the ways to raise concerns. However, they find it more productivity enhancing compared to other types. Those training in the UK reprt less productivity enhancing. GPs report more productivity enhancing. Trainees report less for helping decision making and less clear outputs																	Generative users are less confident in using AI, they report less training and decision making and also less understanding of the ways to raise concerns. However, they find it more productivity enhancing compared to other types. Those trained in the UK reprt less productivity enhancing. GPs report more productivity enhancing. Trainees report less clear outputs, Men report more productivity enhanc…
